# Supplementary material for: N,N′-Dicyclo­hexyl­naphthalene-1,8;4:5-dicarboximide
Source: Acta Crystallogr Sect E Struct Rep Online. 2008 Aug 9;64(Pt 9):o1735. doi: 10.1107/S1600536808025221 (PMC2960487; doi:10.1107/S1600536808025221)
Supplement: Supplementary file 1 [file e-64-o1735-sup1.cif]

##############################################################################
###                                                                        ###
###        Electronic paper (Acta Crystallographica Section E)             ###
###                                                                        ###
##############################################################################
#                                                                            #
# This CIF contains the data in a paper accepted for publication in Acta     #
# Crystallographica Section E. It conforms to the requirements of Notes      #
# for Authors for Section E, and has been peer reviewed under the auspices   #
# of the IUCr Commission on Journals.                                        #
#                                                                            #
# Full details of the Crystallographic Information File format               #
# are given in the paper "The Crystallographic Information File (CIF):       #
# a New Standard Archive File for Crystallography" by S. R. Hall, F. H.      #
# Allen and I. D. Brown [Acta Cryst. (1991), A47, 655-685].                  #
#                                                                            #
# The current version of the core CIF dictionary is obtainable from          #
# ftp://ftp.iucr.org/pub/cif_core.dic. The current version number is 2.4.    #
#                                                                            #
# Software is freely available for graphical display of the structure(s) in  #
# this CIF.  For information consult the CIF home page http://www.iucr.org/  #
# cif/home.html                                                              #
#                                                                            #
# This file may be used for bona fide research purposes within the           #
# scientific community so long as proper attribution is given to the journal # 
# article from which it was obtained.                                        #
#                                                                            #
##############################################################################
                                             
data_I
_audit_creation_method     SHELXL-97
_chemical_name_systematic
;
<i>N</i>,<i>N</i>'-dicyclohexylnaphthalene-1,8;4:5-dicarboximide
;
_chemical_name_common     NDICHex
_chemical_formula_moiety     'C26 H26 N2 O4'
_chemical_formula_sum     'C26 H26 N2 O4'
_chemical_formula_iupac     'C26 H26 N2 O4'
_chemical_formula_weight     430.49
_chemical_melting_point     ?
_symmetry_cell_setting     monoclinic
_symmetry_space_group_name_H-M     'C 2/m'
_symmetry_space_group_name_Hall     '-C 2y'
loop_
    _symmetry_equiv_pos_as_xyz
    'x, y, z'
    '-x, y, -z'
    'x+1/2, y+1/2, z'
    '-x+1/2, y+1/2, -z'
    '-x, -y, -z'
    'x, -y, z'
    '-x+1/2, -y+1/2, -z'
    'x+1/2, -y+1/2, z'
_cell_length_a     8.5410(2)
_cell_length_b     6.6780(2)
_cell_length_c     18.4270(9)
_cell_angle_alpha     90.00000
_cell_angle_beta     102.4790(18)
_cell_angle_gamma     90.00000
_cell_volume     1026.19(6)
_cell_formula_units_Z     2
_cell_measurement_reflns_used     21067
_cell_measurement_theta_min     0.998
_cell_measurement_theta_max     27.485
_cell_measurement_temperature     293(2)
_exptl_crystal_description     Block
_exptl_crystal_colour     Orange
_exptl_crystal_size_max     0.35
_exptl_crystal_size_mid     0.25
_exptl_crystal_size_min     0.17
_exptl_crystal_density_diffrn     1.393
_exptl_crystal_density_meas     ?
_exptl_crystal_density_method     'not measured'
_exptl_crystal_F_000     456
_exptl_absorpt_coefficient_mu     0.094
_exptl_absorpt_correction_type     none
_exptl_absorpt_process_details     ?
_exptl_absorpt_correction_T_min     ?
_exptl_absorpt_correction_T_max     ?
_diffrn_ambient_temperature     293(2)
_diffrn_radiation_type     MoK\a
_diffrn_radiation_wavelength     0.71073
_diffrn_radiation_source     'fine-focus sealed tube'
_diffrn_radiation_monochromator     graphite
_diffrn_measurement_device_type     'Nonius KappaCCD'
_diffrn_measurement_method     '\f and \w'
_diffrn_detector_area_resol_mean     9
_diffrn_reflns_number     3354
_diffrn_reflns_av_R_equivalents     0.0870
_diffrn_reflns_av_sigmaI/netI     0.0659
_diffrn_reflns_theta_min     4.25
_diffrn_reflns_theta_max     27.35
_diffrn_reflns_theta_full     27.35
_diffrn_measured_fraction_theta_max     0.982
_diffrn_measured_fraction_theta_full     0.982
_diffrn_reflns_limit_h_min     -10
_diffrn_reflns_limit_h_max     10
_diffrn_reflns_limit_k_min     -8
_diffrn_reflns_limit_k_max     8
_diffrn_reflns_limit_l_min     -23
_diffrn_reflns_limit_l_max     20
_diffrn_standards_number     0
_diffrn_standards_interval_count     ?
_diffrn_standards_interval_time     ?
_diffrn_standards_decay_%     ?
_refine_special_details
;
Refinement of <i>F</i>^2^ against ALL reflections. The weighted <i>R</i>-factor
<i>wR</i> and goodness of fit <i>S</i> are based on <i>F</i>^2^, conventional
<i>R</i>-factors <i>R</i> are based on <i>F</i>, with <i>F</i> set to zero for
negative <i>F</i>^2^. The threshold expression of <i>F</i>^2^ >
\s(<i>F</i>^2^) is used only for calculating <i>R</i>-factors(gt) <i>etc</i>.
and is not relevant to the choice of reflections for refinement.
<i>R</i>-factors based on <i>F</i>^2^ are statistically about twice as large
as those based on <i>F</i>, and <i>R</i>- factors based on ALL data will be
even larger.
;
_reflns_number_total     1227
_reflns_number_gt     787
_reflns_threshold_expression     I>2\s(I)
_refine_ls_structure_factor_coef     Fsqd
_refine_ls_matrix_type     full
_refine_ls_R_factor_all     0.1054
_refine_ls_R_factor_gt     0.0665
_refine_ls_wR_factor_gt     0.1558
_refine_ls_wR_factor_ref     0.1821
_refine_ls_goodness_of_fit_ref     1.058
_refine_ls_restrained_S_all     1.058
_refine_ls_number_reflns     1227
_refine_ls_number_parameters     91
_refine_ls_number_restraints     0
_refine_ls_hydrogen_treatment     constr
_refine_ls_weighting_scheme     calc
_refine_ls_weighting_details
         'calc w=1/[\s^2^(Fo^2^)+(0.0638P)^2^+1.0546P] where P=(Fo^2^+2Fc^2^)/3'
_atom_sites_solution_hydrogens     geom
_atom_sites_solution_primary     direct
_atom_sites_solution_secondary     difmap
_refine_ls_shift/su_max     ?
_refine_ls_shift/su_max_lt     0.001
_refine_ls_shift/su_mean     0.000
_refine_diff_density_max     0.390
_refine_diff_density_min     -0.291
_refine_ls_extinction_method     none
_refine_ls_extinction_coef     ?
loop_
    _atom_type_symbol
    _atom_type_description
    _atom_type_scat_dispersion_real
    _atom_type_scat_dispersion_imag
    _atom_type_scat_source
    'C' 'C' 0.0033 0.0016
                         'International Tables Vol C Tables 4.2.6.8 and 6.1.1.4'
    'H' 'H' 0.0000 0.0000
                         'International Tables Vol C Tables 4.2.6.8 and 6.1.1.4'
    'O' 'O' 0.0106 0.0060
                         'International Tables Vol C Tables 4.2.6.8 and 6.1.1.4'
    'N' 'N' 0.0061 0.0033
                         'International Tables Vol C Tables 4.2.6.8 and 6.1.1.4'
_computing_data_collection
;
COLLECT (Nonius, 2000)
;
_computing_cell_refinement
;
SCALEPACK (Otwinowski & Minor, 1997)
;
_computing_data_reduction
;
DENZO and SCALEPACK (Otwinowski & Minor, 1997)
;
_computing_structure_solution
;
SIR97 (Altomare <i>et al.</i>, 1999)
;
_computing_structure_refinement
;
SHELXTL (Sheldrick, 2008)
;
_computing_molecular_graphics
;
SHELXTL  (Sheldrick, 2008)
;
_computing_publication_material     'publCIF (Westrip, 2007)'
loop_
    _atom_site_type_symbol
    _atom_site_label
    _atom_site_fract_x
    _atom_site_fract_y
    _atom_site_fract_z
    _atom_site_U_iso_or_equiv
    _atom_site_adp_type
    _atom_site_calc_flag
    _atom_site_refinement_flags
    _atom_site_occupancy
    _atom_site_disorder_assembly
    _atom_site_disorder_group
    O O1 0.2160(3) 0.0000 0.28476(12) 0.0594(8) Uani d S 1 . .
    O O2 0.7630(3) 0.0000 0.33332(13) 0.0647(8) Uani d S 1 . .
    N N1 0.4894(3) 0.0000 0.30625(13) 0.0431(7) Uani d S 1 . .
    C C1 0.6391(4) 0.0000 0.35566(18) 0.0457(8) Uani d S 1 . .
    C C2 0.6418(3) 0.0000 0.43622(17) 0.0422(8) Uani d S 1 . .
    C C3 0.7854(4) 0.0000 0.48703(18) 0.0510(9) Uani d S 1 . .
    H H3 0.8806 0.0000 0.4703 0.061 Uiso calc SR 1 . .
    C C4 0.4979(3) 0.0000 0.46157(16) 0.0384(7) Uani d S 1 . .
    C C5 0.2086(4) 0.0000 0.43639(18) 0.0494(9) Uani d S 1 . .
    H H5 0.1100 0.0000 0.4030 0.059 Uiso calc SR 1 . .
    C C6 0.3486(3) 0.0000 0.41020(17) 0.0410(7) Uani d S 1 . .
    C C7 0.3427(4) 0.0000 0.32968(18) 0.0446(8) Uani d S 1 . .
    C C8 0.4868(4) 0.0000 0.22507(16) 0.0460(8) Uani d S 1 . .
    H H8 0.5991 0.0000 0.2207 0.055 Uiso calc SR 1 . .
    C C9 0.4125(3) 0.1896(4) 0.18665(13) 0.0591(7) Uani d . 1 . .
    H H9A 0.4684 0.3060 0.2110 0.071 Uiso calc R 1 . .
    H H9B 0.3010 0.1986 0.1901 0.071 Uiso calc R 1 . .
    C C10 0.4238(3) 0.1862(5) 0.10529(14) 0.0708(9) Uani d . 1 . .
    H H10A 0.3699 0.3031 0.0803 0.085 Uiso calc R 1 . .
    H H10B 0.5356 0.1926 0.1022 0.085 Uiso calc R 1 . .
    C C11 0.3488(5) 0.0000 0.0665(2) 0.0664(11) Uani d S 1 . .
    H H11A 0.3624 0.0000 0.0156 0.080 Uiso calc SR 1 . .
    H H11B 0.2348 0.0000 0.0654 0.080 Uiso calc SR 1 . .
loop_
    _atom_site_aniso_label
    _atom_site_aniso_U_11
    _atom_site_aniso_U_22
    _atom_site_aniso_U_33
    _atom_site_aniso_U_12
    _atom_site_aniso_U_13
    _atom_site_aniso_U_23
    O1 0.0365(12) 0.088(2) 0.0494(14) 0.000 0.0005(9) 0.000
    O2 0.0363(12) 0.105(2) 0.0535(14) 0.000 0.0113(10) 0.000
    N1 0.0330(12) 0.0522(17) 0.0428(14) 0.000 0.0052(10) 0.000
    C1 0.0323(15) 0.051(2) 0.0514(19) 0.000 0.0047(12) 0.000
    C2 0.0322(15) 0.0478(19) 0.0456(18) 0.000 0.0066(12) 0.000
    C3 0.0296(15) 0.071(2) 0.0513(19) 0.000 0.0072(12) 0.000
    C4 0.0309(14) 0.0364(16) 0.0459(16) 0.000 0.0040(11) 0.000
    C5 0.0292(14) 0.065(2) 0.0503(19) 0.000 0.0012(12) 0.000
    C6 0.0303(15) 0.0445(18) 0.0460(17) 0.000 0.0033(12) 0.000
    C7 0.0357(15) 0.0466(19) 0.0491(18) 0.000 0.0038(13) 0.000
    C8 0.0379(15) 0.059(2) 0.0403(17) 0.000 0.0059(12) 0.000
    C9 0.0643(15) 0.0483(15) 0.0601(16) -0.0050(13) 0.0033(11) 0.0031(12)
    C10 0.0716(17) 0.080(2) 0.0561(16) -0.0103(17) 0.0045(12) 0.0170(15)
    C11 0.056(2) 0.094(3) 0.047(2) 0.000 0.0059(16) 0.000
_geom_special_details
;
All e.s.d.'s (except the e.s.d. in the dihedral angle between two l.s. planes)
are estimated using the full covariance matrix. The cell e.s.d.'s are taken
into account individually in the estimation of e.s.d.'s in distances, angles
and torsion angles; correlations between e.s.d.'s in cell parameters are only
used when they are defined by crystal symmetry. An approximate (isotropic)
treatment of cell e.s.d.'s is used for estimating e.s.d.'s involving l.s.
planes.
;
loop_
    _geom_bond_atom_site_label_1
    _geom_bond_atom_site_label_2
    _geom_bond_site_symmetry_2
    _geom_bond_distance
    _geom_bond_publ_flag
    O1 C7 . 1.212(3) ?
    O2 C1 . 1.216(4) ?
    N1 C1 . 1.401(4) ?
    N1 C7 . 1.411(4) ?
    N1 C8 . 1.491(4) ?
    C1 C2 . 1.480(4) ?
    C2 C3 . 1.373(4) ?
    C2 C4 . 1.406(4) ?
    C3 C5 5_656 1.401(4) ?
    C3 H3 . 0.9300 ?
    C4 C4 5_656 1.409(6) ?
    C4 C6 . 1.415(4) ?
    C5 C6 . 1.382(4) ?
    C5 C3 5_656 1.401(4) ?
    C5 H5 . 0.9300 ?
    C6 C7 . 1.474(4) ?
    C8 C9 6 1.521(3) ?
    C8 C9 . 1.521(3) ?
    C8 H8 . 0.9800 ?
    C9 C10 . 1.523(3) ?
    C9 H9A . 0.9700 ?
    C9 H9B . 0.9700 ?
    C10 C11 . 1.506(4) ?
    C10 H10A . 0.9700 ?
    C10 H10B . 0.9700 ?
    C11 C10 6 1.506(4) ?
    C11 H11A . 0.9700 ?
    C11 H11B . 0.9700 ?
loop_
    _geom_angle_atom_site_label_1
    _geom_angle_atom_site_label_2
    _geom_angle_atom_site_label_3
    _geom_angle_site_symmetry_1
    _geom_angle_site_symmetry_3
    _geom_angle
    _geom_angle_publ_flag
    C1 N1 C7 . . 123.2(3) ?
    C1 N1 C8 . . 117.8(3) ?
    C7 N1 C8 . . 119.0(2) ?
    O2 C1 N1 . . 121.3(3) ?
    O2 C1 C2 . . 120.9(3) ?
    N1 C1 C2 . . 117.8(3) ?
    C3 C2 C4 . . 119.3(3) ?
    C3 C2 C1 . . 120.1(3) ?
    C4 C2 C1 . . 120.5(3) ?
    C2 C3 C5 . 5_656 121.3(3) ?
    C2 C3 H3 . . 119.3 ?
    C5 C3 H3 5_656 . 119.3 ?
    C2 C4 C4 . 5_656 120.0(3) ?
    C2 C4 C6 . . 120.3(3) ?
    C4 C4 C6 5_656 . 119.7(3) ?
    C6 C5 C3 . 5_656 120.4(3) ?
    C6 C5 H5 . . 119.8 ?
    C3 C5 H5 5_656 . 119.8 ?
    C5 C6 C4 . . 119.3(3) ?
    C5 C6 C7 . . 120.5(3) ?
    C4 C6 C7 . . 120.2(3) ?
    O1 C7 N1 . . 120.8(3) ?
    O1 C7 C6 . . 121.2(3) ?
    N1 C7 C6 . . 118.0(2) ?
    N1 C8 C9 . 6 112.42(17) ?
    N1 C8 C9 . . 112.42(17) ?
    C9 C8 C9 6 . 112.7(3) ?
    N1 C8 H8 . . 106.2 ?
    C9 C8 H8 6 . 106.2 ?
    C9 C8 H8 . . 106.2 ?
    C8 C9 C10 . . 109.7(2) ?
    C8 C9 H9A . . 109.7 ?
    C10 C9 H9A . . 109.7 ?
    C8 C9 H9B . . 109.7 ?
    C10 C9 H9B . . 109.7 ?
    H9A C9 H9B . . 108.2 ?
    C11 C10 C9 . . 111.6(3) ?
    C11 C10 H10A . . 109.3 ?
    C9 C10 H10A . . 109.3 ?
    C11 C10 H10B . . 109.3 ?
    C9 C10 H10B . . 109.3 ?
    H10A C10 H10B . . 108.0 ?
    C10 C11 C10 . 6 111.3(3) ?
    C10 C11 H11A . . 109.4 ?
    C10 C11 H11A 6 . 109.4 ?
    C10 C11 H11B . . 109.4 ?
    C10 C11 H11B 6 . 109.4 ?
    H11A C11 H11B . . 108.0 ?
loop_
    _geom_torsion_atom_site_label_1
    _geom_torsion_atom_site_label_2
    _geom_torsion_atom_site_label_3
    _geom_torsion_atom_site_label_4
    _geom_torsion_site_symmetry_1
    _geom_torsion_site_symmetry_2
    _geom_torsion_site_symmetry_3
    _geom_torsion_site_symmetry_4
    _geom_torsion
    _geom_torsion_publ_flag
    C7 N1 C1 O2 . . . . 180.0 ?
    C8 N1 C1 O2 . . . . 0.0 ?
    C7 N1 C1 C2 . . . . 0.0 ?
    C8 N1 C1 C2 . . . . 180.0 ?
    O2 C1 C2 C3 . . . . 0.0 ?
    N1 C1 C2 C3 . . . . 180.0 ?
    O2 C1 C2 C4 . . . . 180.0 ?
    N1 C1 C2 C4 . . . . 0.0 ?
    C4 C2 C3 C5 . . . 5_656 0.0000(10)
                                     ?
    C1 C2 C3 C5 . . . 5_656 180.0 ?
    C3 C2 C4 C4 . . . 5_656 0.0 ?
    C1 C2 C4 C4 . . . 5_656 180.0 ?
    C3 C2 C4 C6 . . . . 180.0 ?
    C1 C2 C4 C6 . . . . 0.0 ?
    C3 C5 C6 C4 5_656 . . . 0.0000(10)
                                     ?
    C3 C5 C6 C7 5_656 . . . 180.0 ?
    C2 C4 C6 C5 . . . . 180.0 ?
    C4 C4 C6 C5 5_656 . . . 0.0000(10)
                                     ?
    C2 C4 C6 C7 . . . . 0.0 ?
    C4 C4 C6 C7 5_656 . . . 180.0 ?
    C1 N1 C7 O1 . . . . 180.0 ?
    C8 N1 C7 O1 . . . . 0.0 ?
    C1 N1 C7 C6 . . . . 0.0 ?
    C8 N1 C7 C6 . . . . 180.0 ?
    C5 C6 C7 O1 . . . . 0.0 ?
    C4 C6 C7 O1 . . . . 180.0 ?
    C5 C6 C7 N1 . . . . 180.0 ?
    C4 C6 C7 N1 . . . . 0.0 ?
    C1 N1 C8 C9 . . . 6 115.76(19) ?
    C7 N1 C8 C9 . . . 6 -64.24(19) ?
    C1 N1 C8 C9 . . . . -115.76(19) ?
    C7 N1 C8 C9 . . . . 64.24(19) ?
    N1 C8 C9 C10 . . . . 176.2(2) ?
    C9 C8 C9 C10 6 . . . -55.5(4) ?
    C8 C9 C10 C11 . . . . 55.2(3) ?
    C9 C10 C11 C10 . . . 6 -56.5(4) ?
data_global
_journal_date_recd_electronic     2008-07-31
_journal_date_accepted     2008-08-05
_journal_name_full     'Acta Crystallographica, Section E'
_journal_year     2008
_journal_volume     64
_journal_issue      9
_journal_page_first     o1735
_journal_page_last     o1735
_journal_paper_category     QO
_journal_coeditor_code     SJ2528
_publ_contact_author
;
        Manju Rajeswaran
        Eastman Kodak Company
        Kodak Research Laboratories
        Rochester, NY 14650-2106
        USA
;
_publ_contact_author_email     'manju.rajeswaran@kodak.com'
_publ_contact_author_fax     '585 477-7781'
_publ_contact_author_phone     '585 722-5828'
_publ_section_title
;
<i>N</i>,<i>N</i>'-Dicyclohexylnaphthalene-1,8;4:5-dicarboximide
;
loop_
    _publ_author_name
    _publ_author_address
    'Shukla, Deepak'
;     Eastman Kodak Company
      Kodak Research Laboratories
      Rochester, NY 14650-2106
      USA
;
    'Rajeswaran, Manju'
;     Eastman Kodak Company
      Kodak Research Laboratories
      Rochester, NY 14650-2106
      USA
;
