# Supplementary material for: N,N′-Dicyclo­hexyl­naphthalene-1,8;4:5-dicarboximide
Source: Acta Crystallogr Sect E Struct Rep Online. 2008 Aug 9;64(Pt 9):o1735. doi: 10.1107/S1600536808025221 (PMC2960487; doi:10.1107/S1600536808025221)
Supplement: Supplementary file 2 [file e-64-o1735-Isup2.hkl]

# 
# h,k,l, Fc-squared, Fo-squared, sigma(Fo-squared) and status flag 
# 
data_I
_shelx_title ' Compound X' 
_shelx_refln_list_code          4 
_shelx_F_calc_maximum       91.66 
_exptl_crystal_F_000       456.00 
_reflns_d_resolution_high  0.7736 
 
loop_ 
 _symmetry_equiv_pos_as_xyz 
 'x, y, z' 
 '-x, y, -z' 
 'x+1/2, y+1/2, z' 
 '-x+1/2, y+1/2, -z' 
 '-x, -y, -z' 
 'x, -y, z' 
 '-x+1/2, -y+1/2, -z' 
 'x+1/2, -y+1/2, z' 
 
_cell_length_a     8.5410 
_cell_length_b     6.6780 
_cell_length_c    18.4270 
_cell_angle_alpha  90.000 
_cell_angle_beta  102.479 
_cell_angle_gamma  90.000 
 
_shelx_F_squared_multiplier     1.000 
 
loop_ 
 _refln_index_h 
 _refln_index_k 
 _refln_index_l 
 _refln_F_squared_calc 
 _refln_F_squared_meas 
 _refln_F_squared_sigma 
 _refln_observed_status 
   2   0   0      103.78      122.75     10.58 o 
   4   0   0      126.39      181.60     22.35 o 
   6   0   0      113.99       92.94      4.75 o 
   8   0   0      197.02      195.81      7.21 o 
  10   0   0        1.57      -10.07      6.71 o 
   3   1   0      312.81      410.48     31.78 o 
   5   1   0      207.85      198.10      5.95 o 
   7   1   0     2404.07     2603.59     60.88 o 
   9   1   0       93.68       98.24      4.53 o 
   2   2   0     2950.67     3725.71    406.05 o 
   4   2   0      823.94      903.19     99.67 o 
   6   2   0     1083.02     1062.45    114.80 o 
   8   2   0      334.22      387.12     18.10 o 
  10   2   0        2.05       -0.74      3.77 o 
   1   3   0      612.39      762.31     26.49 o 
   3   3   0       71.53       92.08      6.43 o 
   5   3   0       59.53       72.58      8.34 o 
   7   3   0     2153.86     2670.75    196.71 o 
   9   3   0       35.93       44.15      3.85 o 
   0   4   0     8402.37     8498.14    426.32 o 
   2   4   0      159.91      160.94      9.12 o 
   4   4   0       56.35       68.79      4.73 o 
   6   4   0      296.22      347.29     37.78 o 
   8   4   0      133.39      163.50     14.08 o 
   1   5   0     1406.18     1387.17     34.94 o 
   3   5   0        6.22       10.90      2.05 o 
   5   5   0       40.82       49.63      3.25 o 
   7   5   0      365.19      489.98     16.63 o 
   0   6   0     1932.83     1893.16     79.34 o 
   2   6   0        2.58        5.04      1.85 o 
   4   6   0        0.87        8.73      4.12 o 
   6   6   0       62.33       81.24      4.92 o 
   1   7   0       96.22       85.51      4.52 o 
   3   7   0        1.35       -1.40      2.79 o 
   5   7   0       10.53       20.59      4.78 o 
   0   8   0      104.43      107.74      9.39 o 
   2   8   0        2.72        5.59      4.86 o 
 -10   0   1        5.54        2.02      6.60 o 
  -8   0   1      289.63      284.26      9.99 o 
  -6   0   1      432.14      420.94     12.27 o 
  -4   0   1     3047.90     3175.86    115.02 o 
  -2   0   1        5.57        5.59      0.89 o 
   4   0   1       45.72       50.71      2.03 o 
   6   0   1      309.13      291.21     10.01 o 
   8   0   1       25.50       23.94      2.53 o 
  10   0   1        9.46       -2.39      7.24 o 
  -9   1   1       66.59       68.39      4.28 o 
  -7   1   1     1856.51     1890.57     45.23 o 
  -5   1   1       18.05       13.45      1.87 o 
  -3   1   1      777.92      970.60    105.21 o 
   3   1   1        7.65       10.85      0.83 o 
   5   1   1       50.71       50.79      2.83 o 
   7   1   1      290.16      301.49     34.24 o 
   9   1   1        7.58        5.28      3.00 o 
 -10   2   1        5.18       14.31      6.31 o 
  -8   2   1      367.71      413.80     43.56 o 
  -6   2   1       23.26       29.18      2.46 o 
  -4   2   1        0.09        0.87      0.94 o 
  -2   2   1     1311.40     1654.43    192.44 o 
   2   2   1      233.61      304.07     26.00 o 
   4   2   1      102.39      112.84      6.09 o 
   6   2   1       11.66       19.28     36.94 o 
   8   2   1       50.33       72.77     15.98 o 
  10   2   1        0.23       -1.62      3.91 o 
  -9   3   1        4.16       20.41      3.46 o 
  -7   3   1      907.93     1047.38    130.94 o 
  -5   3   1      290.83      340.92     38.77 o 
  -3   3   1       35.12       49.14      4.41 o 
  -1   3   1     1209.41     1366.50     62.73 o 
   1   3   1     1390.81     1619.99     58.62 o 
   3   3   1      701.96      757.94     86.66 o 
   5   3   1       31.20       38.24      2.22 o 
   7   3   1       14.98       43.87    141.86 o 
   9   3   1       50.07       45.32      3.97 o 
  -8   4   1      123.23      139.39     13.87 o 
  -6   4   1       67.76       75.21     11.01 o 
  -4   4   1       65.10       69.33      3.39 o 
  -2   4   1       35.58       43.04      1.66 o 
   0   4   1     1777.34     1964.11     44.53 o 
   2   4   1      103.09       99.91      6.71 o 
   4   4   1        3.87        4.88      4.47 o 
   6   4   1       60.55       82.09     14.72 o 
   8   4   1        1.07        0.73      4.59 o 
  -7   5   1      365.27      468.92     47.80 o 
  -5   5   1       19.04       19.26      2.23 o 
  -3   5   1      109.27      120.48      3.38 o 
  -1   5   1      225.26      267.76      5.73 o 
   1   5   1       69.45       71.02      3.36 o 
   3   5   1       41.22       40.99      1.97 o 
   5   5   1        1.63        1.88      3.44 o 
   7   5   1      143.92      194.63     18.30 o 
  -6   6   1       76.93       83.82     10.54 o 
  -4   6   1       44.08       40.33      2.47 o 
  -2   6   1        0.22       11.69      7.46 o 
   0   6   1      217.14      240.39     50.67 o 
   2   6   1      103.37       82.85      3.36 o 
   4   6   1        7.36        2.30      1.95 o 
   6   6   1       37.74       45.00      4.14 o 
  -5   7   1        1.04       -1.09      4.52 o 
  -3   7   1        4.86        5.56      3.67 o 
  -1   7   1       63.87       49.75      5.42 o 
   1   7   1       38.10       36.01      5.92 o 
   3   7   1        4.08        3.33      3.51 o 
   5   7   1        1.03        7.84      8.43 o 
  -4   8   1        6.99       10.07      8.89 o 
  -2   8   1        3.14        2.21      9.07 o 
   0   8   1      122.05      102.74      8.49 o 
   2   8   1        8.96       10.00      4.99 o 
 -10   0   2        0.47        4.72      6.12 o 
  -8   0   2       23.60       35.90      3.49 o 
  -6   0   2      139.00      142.79      4.98 o 
  -4   0   2     1897.61     1985.93     68.48 o 
   2   0   2     2234.23     2181.71     64.69 o 
   4   0   2       36.06       37.72      2.54 o 
   6   0   2       21.97       19.31      2.85 o 
   8   0   2      108.93       88.20      4.48 o 
  10   0   2        0.51       -0.74      4.93 o 
  -9   1   2       52.38       46.55      4.03 o 
  -7   1   2      203.23      215.20      5.29 o 
  -5   1   2      110.80      121.55      4.83 o 
  -3   1   2      935.54     1157.67    117.57 o 
  -1   1   2     1398.04      811.11    196.23 o 
   1   1   2       33.62       58.78      1.34 o 
   3   1   2       49.84       73.60      2.74 o 
   5   1   2        0.22        1.32      1.48 o 
   7   1   2       67.23       56.50      3.46 o 
   9   1   2        3.27        6.07      2.69 o 
 -10   2   2        8.85       11.67      8.10 o 
  -8   2   2       18.92       23.05      2.98 o 
  -6   2   2       15.91       22.57      4.86 o 
  -4   2   2       34.04       38.45      3.19 o 
  -2   2   2       56.79       84.31     11.10 o 
   0   2   2      174.64      224.05     10.16 o 
   2   2   2      459.85      525.39     53.85 o 
   4   2   2     1352.65     1447.93    135.76 o 
   6   2   2        4.59        3.97      1.28 o 
   8   2   2        3.68        9.01      4.67 o 
  10   2   2       21.32       24.97      4.26 o 
  -9   3   2       79.71       85.82      6.61 o 
  -7   3   2       30.78       42.24      6.57 o 
  -5   3   2       10.33       15.73      1.41 o 
  -3   3   2        3.51        7.90      1.85 o 
  -1   3   2       79.80      102.15      4.08 o 
   1   3   2       94.22       95.76      1.90 o 
   3   3   2     1006.00     1154.72    118.02 o 
   5   3   2      215.37      218.85     16.98 o 
   7   3   2       13.98       22.09      3.01 o 
   9   3   2       32.51       32.86      4.90 o 
  -8   4   2        1.66        2.30      7.85 o 
  -6   4   2       22.49       23.15      2.67 o 
  -4   4   2       44.17       53.45      3.38 o 
  -2   4   2      136.74      147.90      9.47 o 
   0   4   2        2.90       23.39     10.72 o 
   2   4   2        0.05        0.27      0.87 o 
   4   4   2      115.17      117.92      4.01 o 
   6   4   2        0.67        0.51      3.89 o 
   8   4   2       15.17       25.58      3.48 o 
  -7   5   2       90.77      110.03      9.05 o 
  -5   5   2       13.78       25.61      4.69 o 
  -3   5   2      160.95      194.48     10.36 o 
  -1   5   2      136.75      135.28      2.98 o 
   1   5   2        0.00        3.89      1.84 o 
   3   5   2       49.84       47.37      2.21 o 
   5   5   2        4.17        3.60      4.88 o 
   7   5   2        7.14       16.76      9.42 o 
  -6   6   2        3.93        6.65      3.45 o 
  -4   6   2       29.17       29.88      3.36 o 
  -2   6   2       94.25       88.70      5.60 o 
   0   6   2        0.65       10.12      5.86 o 
   2   6   2        4.94        5.60      4.49 o 
   4   6   2        1.27       -2.35      3.22 o 
   6   6   2        1.94       15.64      5.29 o 
  -5   7   2        4.93        2.70      4.25 o 
  -3   7   2        0.24        6.40      3.65 o 
  -1   7   2        7.95        4.90      7.65 o 
   1   7   2        1.66        0.64      3.73 o 
   3   7   2        4.83        9.05      4.70 o 
   5   7   2        6.91        5.20      5.02 o 
  -4   8   2        0.39       11.35      8.45 o 
  -2   8   2        5.00       -1.79      4.37 o 
   0   8   2       10.24       10.64      4.20 o 
   2   8   2        7.50       17.40      5.10 o 
 -10   0   3       29.86       38.44      8.50 o 
  -8   0   3      156.08      151.98      8.38 o 
  -6   0   3      120.76      127.47      4.51 o 
  -4   0   3      185.55      193.11      6.22 o 
  -2   0   3     6097.56     6005.53    231.69 o 
   2   0   3      966.89      951.08     60.69 o 
   4   0   3        3.01        0.26      1.68 o 
   6   0   3       99.98       89.21      3.13 o 
   8   0   3       25.48       25.46      2.87 o 
  10   0   3      143.98      151.78      9.52 o 
  -9   1   3        0.23        4.84      4.38 o 
  -7   1   3       93.70      101.63      3.94 o 
  -5   1   3       91.14       96.66      2.23 o 
  -3   1   3      957.18     1090.20    111.93 o 
  -1   1   3        0.00       10.95      3.93 o 
   1   1   3       89.01       80.74      4.88 o 
   3   1   3      224.54      230.81     11.61 o 
   5   1   3       23.97       24.10      1.56 o 
   7   1   3      119.66      104.57      2.75 o 
   9   1   3       58.34       66.54      4.22 o 
 -10   2   3       14.84       22.89      5.24 o 
  -8   2   3       24.20       23.22      3.36 o 
  -6   2   3       37.57       35.51      1.86 o 
  -4   2   3       19.79       20.69      3.80 o 
  -2   2   3      111.72      133.84     14.73 o 
   0   2   3     5456.73     5868.93    151.80 o 
   2   2   3      150.50      145.94      8.17 o 
   4   2   3      399.50      425.59     31.03 o 
   6   2   3       33.13       32.43      3.52 o 
   8   2   3        4.02        3.89      3.07 o 
  10   2   3       53.90       67.94     10.58 o 
  -9   3   3        0.57        1.93      7.19 o 
  -7   3   3        0.13        1.50      2.14 o 
  -5   3   3        0.55        4.08      1.51 o 
  -3   3   3      153.49      161.23     16.91 o 
  -1   3   3      883.48      866.75     41.39 o 
   1   3   3      800.80      784.84     27.69 o 
   3   3   3      388.74      430.63     37.02 o 
   5   3   3      297.64      285.10     21.64 o 
   7   3   3        0.69        4.19      6.73 o 
   9   3   3       25.98       40.04      9.50 o 
  -8   4   3       13.31       21.52      4.29 o 
  -6   4   3        8.34        4.70      4.03 o 
  -4   4   3        4.13       26.42     38.89 o 
  -2   4   3       99.27      103.37      7.38 o 
   0   4   3      215.72      227.03      5.28 o 
   2   4   3       70.81       70.10      2.26 o 
   4   4   3       66.76       69.24      3.17 o 
   6   4   3        0.31        0.80      3.74 o 
   8   4   3        1.24        4.18      3.30 o 
  -7   5   3       19.49       29.30      5.49 o 
  -5   5   3       38.85       46.84      7.16 o 
  -3   5   3       69.60       82.90     15.98 o 
  -1   5   3       23.91       27.32      2.89 o 
   1   5   3       17.48       14.61      1.73 o 
   3   5   3       47.92       37.04      2.22 o 
   5   5   3       11.01       10.92      5.02 o 
   7   5   3       30.07       40.33      4.17 o 
  -6   6   3       11.41       10.70      3.44 o 
  -4   6   3        3.36       28.32     25.20 o 
  -2   6   3       36.61       28.22      2.27 o 
   0   6   3        0.00        0.95      2.73 o 
   2   6   3       26.65       30.52      5.53 o 
   4   6   3        9.68        7.63      3.07 o 
   6   6   3       10.46       14.33      3.97 o 
  -5   7   3        0.52       -6.27     10.13 o 
  -3   7   3       21.28       19.37      7.57 o 
  -1   7   3        9.69        7.75      3.89 o 
   1   7   3       15.59       11.58      3.06 o 
   3   7   3       33.88       26.49      3.06 o 
   5   7   3        5.15        2.87      4.86 o 
  -2   8   3        0.30       -0.61      5.32 o 
   0   8   3       23.80       16.06      4.34 o 
   2   8   3        0.06       -1.21      4.99 o 
 -10   0   4       85.14       78.54     11.12 o 
  -8   0   4       29.49       32.62      3.28 o 
  -6   0   4      127.53      129.90      4.55 o 
  -4   0   4     3392.42     3566.05    133.87 o 
  -2   0   4      110.21      109.11      3.21 o 
   2   0   4      137.86      115.47      5.35 o 
   4   0   4      496.04      522.91     17.57 o 
   6   0   4       21.12       13.26      7.42 o 
   8   0   4       51.22       46.41      6.22 o 
  10   0   4      107.38      130.98     13.53 o 
  -9   1   4        1.66        6.01      2.79 o 
  -7   1   4        1.33        3.94      3.23 o 
  -5   1   4      354.61      411.26     20.68 o 
  -3   1   4     1363.57     1451.38    122.64 o 
  -1   1   4      275.59      249.76     12.69 o 
   1   1   4        0.45       -0.59      1.18 o 
   3   1   4     2680.99     2756.52    125.39 o 
   5   1   4       90.64       98.82      4.01 o 
   7   1   4      126.26      107.31      2.87 o 
   9   1   4       22.20       25.81      4.96 o 
 -10   2   4       89.00      107.86      7.54 o 
  -8   2   4       13.70       32.11      6.13 o 
  -6   2   4        2.75        9.16      6.00 o 
  -4   2   4      757.68     1001.48    111.17 o 
  -2   2   4       66.13       66.74      6.23 o 
   0   2   4      841.79      815.75     17.25 o 
   2   2   4     2107.48     2120.22     97.76 o 
   4   2   4      396.09      399.29     29.14 o 
   6   2   4       28.08       31.99      1.56 o 
   8   2   4        0.50        4.59      2.76 o 
  -9   3   4        3.44       -2.97      8.71 o 
  -7   3   4        3.14        7.40      3.58 o 
  -5   3   4       57.18       64.86      7.19 o 
  -3   3   4      396.49      449.20     50.43 o 
  -1   3   4        0.39        1.17      1.11 o 
   1   3   4      857.24      871.39     17.24 o 
   3   3   4     1992.71     2026.47    153.88 o 
   5   3   4       94.32       92.10      3.66 o 
   7   3   4        0.56       -2.42      4.01 o 
   9   3   4        2.61       -1.54      5.97 o 
  -8   4   4        7.29       21.69      8.83 o 
  -6   4   4        1.69        0.58      6.27 o 
  -4   4   4      506.50      635.70     32.55 o 
  -2   4   4        0.01       -0.25      1.45 o 
   0   4   4       20.71       16.65      1.28 o 
   2   4   4      210.83      207.76      6.74 o 
   4   4   4      145.77      159.81      7.75 o 
   6   4   4        0.76        6.10      2.20 o 
   8   4   4        2.77        3.36      3.56 o 
  -9   5   4        0.00      -12.20      8.13 o 
  -7   5   4        0.21       -1.04      4.05 o 
  -5   5   4       81.76      100.94     10.01 o 
  -3   5   4      259.60      267.57     22.54 o 
  -1   5   4        9.76       10.04      1.83 o 
   1   5   4       28.84       24.91      1.95 o 
   3   5   4      166.77      164.65      5.76 o 
   5   5   4        0.93        4.29      2.45 o 
   7   5   4       30.91       39.01      5.38 o 
  -6   6   4        0.98        2.29      3.51 o 
  -4   6   4      173.06      184.21      6.60 o 
  -2   6   4        0.84       -0.27      6.61 o 
   0   6   4        1.35       -1.90      3.17 o 
   2   6   4       17.67       19.73      3.55 o 
   4   6   4       33.15       32.00      4.15 o 
   6   6   4        0.57       -0.06      6.07 o 
  -5   7   4        6.38        4.77      4.53 o 
  -3   7   4       22.99       18.77      3.11 o 
  -1   7   4        1.48        1.13      3.01 o 
   1   7   4       11.13       11.44      3.08 o 
   3   7   4      101.63       79.90      9.59 o 
   5   7   4        0.17        3.76      5.28 o 
  -2   8   4        0.47        0.57      6.78 o 
   0   8   4        2.04       -2.78     10.03 o 
   2   8   4       38.95       28.32      7.94 o 
 -10   0   5        9.85       13.84      6.84 o 
  -8   0   5      136.83      129.10      5.00 o 
  -6   0   5      259.63      254.67      8.55 o 
  -4   0   5     2198.31     2469.46     83.92 o 
  -2   0   5      933.58      857.72     23.87 o 
   0   0   5     2215.69     2151.24     83.87 o 
   2   0   5        4.64        2.05      1.07 o 
   4   0   5      540.65      558.52     29.04 o 
   6   0   5       45.64       39.96      2.33 o 
   8   0   5       68.98       60.71      5.55 o 
  10   0   5        9.67       -2.99      7.42 o 
  -9   1   5        0.54        1.59      2.84 o 
  -7   1   5       51.17       50.82      1.96 o 
  -5   1   5       50.82       55.38      4.20 o 
  -3   1   5       80.55       73.26      2.80 o 
  -1   1   5     1814.28     1827.22     73.18 o 
   1   1   5     1108.00     1114.05     29.04 o 
   3   1   5     2718.81     2896.23    122.88 o 
   5   1   5      137.35      144.41      6.06 o 
   7   1   5       93.28       91.36      2.85 o 
   9   1   5       28.95       18.92      3.25 o 
 -10   2   5       12.82       14.61      3.51 o 
  -8   2   5       62.12       64.11      3.94 o 
  -6   2   5      148.11      147.94      9.56 o 
  -4   2   5     1951.64     2289.92    234.79 o 
  -2   2   5      223.70      220.19     15.19 o 
   0   2   5     1087.52     1092.81     23.18 o 
   2   2   5      402.67      372.85     16.44 o 
   4   2   5       76.49       77.80      3.32 o 
   6   2   5       27.57       22.03      1.61 o 
   8   2   5        6.29        5.41      2.85 o 
  -9   3   5        0.01        3.45      4.88 o 
  -7   3   5       16.63       24.20      4.17 o 
  -5   3   5       28.48       43.37      3.86 o 
  -3   3   5       51.95       71.48      7.40 o 
  -1   3   5      629.03      642.71     24.74 o 
   1   3   5      726.91      706.53     13.37 o 
   3   3   5      272.07      278.18     14.05 o 
   5   3   5      118.52      115.92      8.69 o 
   7   3   5       62.57       62.75      3.80 o 
   9   3   5        0.53        6.28      6.01 o 
  -8   4   5       27.49       26.33      4.22 o 
  -6   4   5       29.92       45.09      2.87 o 
  -4   4   5      431.96      515.19     46.17 o 
  -2   4   5       69.25       65.95      2.74 o 
   0   4   5      144.18      131.21      3.22 o 
   2   4   5        8.47       10.44      1.16 o 
   4   4   5       54.93       59.17      6.22 o 
   6   4   5        9.78       14.84      2.40 o 
   8   4   5        6.24       21.51      7.36 o 
  -7   5   5       10.70       18.82      8.29 o 
  -5   5   5       17.17       11.78      2.41 o 
  -3   5   5       10.81       13.57      1.55 o 
  -1   5   5       16.62       17.05      1.78 o 
   1   5   5       22.12       19.79      1.83 o 
   3   5   5      302.08      306.72     16.37 o 
   5   5   5        0.09       -3.39      2.44 o 
   7   5   5        6.12        5.43      5.04 o 
  -6   6   5        2.04        7.31      6.58 o 
  -4   6   5       88.74       85.79      5.97 o 
  -2   6   5        7.99        8.27      2.82 o 
   0   6   5       10.83       15.86      8.31 o 
   2   6   5        3.54       -1.97     11.02 o 
   4   6   5       26.34       20.78      3.27 o 
   6   6   5        3.64       14.40      3.97 o 
  -5   7   5        3.50       -3.73      4.41 o 
  -3   7   5       13.68        7.66      3.07 o 
  -1   7   5       14.08        0.25      5.23 o 
   1   7   5        1.14        2.30      2.89 o 
   3   7   5       14.58       -0.56      8.61 o 
   5   7   5        2.03       20.26      7.16 o 
  -2   8   5        2.50       -2.84      6.34 o 
   0   8   5        6.14        1.14      4.02 o 
   2   8   5        0.38        3.33      4.72 o 
 -10   0   6        0.50       -4.35      6.27 o 
  -8   0   6       72.62       60.75      3.27 o 
  -6   0   6      309.28      294.93      9.78 o 
  -4   0   6     1490.37     1564.59     50.14 o 
  -2   0   6     1351.45     1354.87     34.73 o 
   0   0   6        6.07        0.34      0.72 o 
   2   0   6        3.36        6.49      1.32 o 
   4   0   6        1.01        1.57      1.68 o 
   6   0   6        6.36        5.94      1.89 o 
   8   0   6        0.08       -0.53      2.35 o 
  -9   1   6        8.96       16.89      4.74 o 
  -7   1   6        2.27       -2.01      2.87 o 
  -5   1   6       92.17      103.52      4.64 o 
  -3   1   6       27.58       24.03      0.98 o 
  -1   1   6       47.69       41.17      1.17 o 
   1   1   6      212.28      186.78      7.07 o 
   3   1   6      336.84      351.98     10.84 o 
   5   1   6       73.14       73.30      3.26 o 
   7   1   6        0.89        0.16      2.12 o 
   9   1   6        4.42        4.01      4.80 o 
 -10   2   6        1.56        4.66      4.77 o 
  -8   2   6       27.11       35.15      3.31 o 
  -6   2   6      158.75      162.97     13.21 o 
  -4   2   6      931.17     1047.27     80.82 o 
  -2   2   6      150.15      139.92      8.57 o 
   0   2   6       26.43       18.74      1.38 o 
   2   2   6        4.07        3.78      1.70 o 
   4   2   6        7.21        7.15      1.19 o 
   6   2   6        0.68        1.30      1.38 o 
   8   2   6        0.02       -0.79      2.98 o 
  -9   3   6       13.27       20.87      5.67 o 
  -7   3   6        1.64        6.66      3.07 o 
  -5   3   6       43.38       46.97      4.34 o 
  -3   3   6        2.65        2.84      1.15 o 
  -1   3   6       37.19       25.67      1.40 o 
   1   3   6      123.06      132.01      3.26 o 
   3   3   6      235.82      224.19      9.51 o 
   5   3   6        3.14       -0.10      1.74 o 
   7   3   6        0.28        1.13      2.37 o 
   9   3   6        1.34        9.84      8.33 o 
  -8   4   6        7.46        7.29      4.02 o 
  -6   4   6       50.86       60.44      8.54 o 
  -4   4   6      211.12      243.67     19.03 o 
  -2   4   6       45.62       46.21      2.84 o 
   0   4   6        8.31       10.38      1.95 o 
   2   4   6        7.77        8.79      1.71 o 
   4   4   6        0.11       -0.35      1.51 o 
   6   4   6        0.11        1.04      2.56 o 
   8   4   6        0.14        1.76      4.84 o 
  -7   5   6        0.14        4.00      3.03 o 
  -5   5   6        5.60        9.44      5.83 o 
  -3   5   6        4.59        4.94      1.64 o 
  -1   5   6        8.82       12.70      1.79 o 
   1   5   6        0.06        1.83      1.45 o 
   3   5   6       26.08       21.38      1.86 o 
   5   5   6       11.55       20.41      2.72 o 
   7   5   6        3.01       -6.02      4.02 o 
  -6   6   6        5.63        7.07      4.90 o 
  -4   6   6       21.06       17.85      2.56 o 
  -2   6   6        9.41        4.78      3.76 o 
   0   6   6        0.57       -4.44      4.34 o 
   2   6   6        5.52        4.74      2.40 o 
   4   6   6        0.00       -3.16      3.25 o 
   6   6   6        0.55        5.96      4.15 o 
  -5   7   6        4.83        1.17      4.48 o 
  -3   7   6        0.61       -3.59      4.99 o 
  -1   7   6        0.02        3.50      3.21 o 
   1   7   6        5.02        0.57      2.76 o 
   3   7   6        3.07        3.48      4.31 o 
   5   7   6        0.03        9.43      7.35 o 
  -2   8   6        0.01       -5.47      8.17 o 
   0   8   6        1.58        1.24      6.09 o 
   2   8   6        0.27       -4.31      4.95 o 
 -10   0   7        0.00       -0.05      6.68 o 
  -8   0   7        1.08        0.53      2.92 o 
  -6   0   7        1.24       -3.26      2.53 o 
  -4   0   7      221.17      174.59      7.13 o 
  -2   0   7      523.77      519.10     13.98 o 
   0   0   7      367.56      328.28     10.56 o 
   2   0   7        1.67        4.98      1.37 o 
   4   0   7        5.12       10.19      3.83 o 
   6   0   7       41.83       27.91      2.77 o 
   8   0   7       24.69       20.85      3.08 o 
  -9   1   7        3.40        0.08      4.22 o 
  -7   1   7        8.25       11.20      2.28 o 
  -5   1   7       17.28       16.74      1.07 o 
  -3   1   7        0.13        0.33      0.74 o 
  -1   1   7       34.22       32.96      1.71 o 
   1   1   7      629.09      543.21     15.27 o 
   3   1   7      453.22      402.31     14.92 o 
   5   1   7      102.76       87.81      2.88 o 
   7   1   7       78.49       67.16      3.63 o 
   9   1   7       11.76       11.52      4.06 o 
 -10   2   7        1.21        4.05      9.61 o 
  -8   2   7        1.98       13.05      9.88 o 
  -6   2   7       35.61       37.38      4.84 o 
  -4   2   7       21.73       16.72      2.84 o 
  -2   2   7       23.91       23.53      0.92 o 
   0   2   7      139.47      152.46      2.97 o 
   2   2   7        3.53        4.40      3.19 o 
   4   2   7        0.26        1.78      1.30 o 
   6   2   7       21.21       15.20      1.65 o 
   8   2   7        9.43       12.54      3.77 o 
  -9   3   7        0.45       -0.61      4.62 o 
  -7   3   7       34.53       40.94     10.02 o 
  -5   3   7       11.66       13.27      1.12 o 
  -3   3   7        0.14       -2.17      2.66 o 
  -1   3   7      131.11      134.78      3.44 o 
   1   3   7      146.47      142.51      4.11 o 
   3   3   7      126.05      117.17      5.32 o 
   5   3   7       52.15       49.66      3.54 o 
   7   3   7       43.11       33.89      2.80 o 
  -8   4   7        0.50       14.21     13.87 o 
  -6   4   7        9.15       20.35      3.68 o 
  -4   4   7        9.52       14.69      3.57 o 
  -2   4   7       18.30       17.86      1.76 o 
   0   4   7        5.82        9.20      2.11 o 
   2   4   7        0.27        2.77      1.33 o 
   4   4   7        1.30        2.22      1.72 o 
   6   4   7       10.78        7.85      2.60 o 
   8   4   7        3.99       -1.62      6.93 o 
  -7   5   7        0.62        7.12      5.35 o 
  -5   5   7        1.20        3.25      1.74 o 
  -3   5   7        0.38        1.04      2.40 o 
  -1   5   7        1.15       -0.70      2.64 o 
   1   5   7       18.78       11.40      3.06 o 
   3   5   7       40.54       36.81      2.19 o 
   5   5   7        2.23       -2.02      3.13 o 
   7   5   7       12.01       -1.08      4.26 o 
  -6   6   7        0.15        4.56      3.64 o 
  -4   6   7        1.27       -2.01      4.15 o 
  -2   6   7       11.80        9.63      3.88 o 
   0   6   7        0.31       -2.30      8.90 o 
   2   6   7        0.33       -1.94      9.03 o 
   4   6   7        1.60       -0.83      4.21 o 
   6   6   7        5.14       -0.49      4.95 o 
  -5   7   7        0.61        5.40      4.54 o 
  -3   7   7        0.37        7.01      3.24 o 
  -1   7   7        2.53       -0.38      6.12 o 
   1   7   7        2.08        6.35      4.80 o 
   3   7   7        0.07       -0.52      9.26 o 
  -2   8   7        1.54       -5.62     10.65 o 
   0   8   7        3.80       -0.26      5.97 o 
 -10   0   8       17.48        8.56      6.53 o 
  -8   0   8      303.82      250.68      9.25 o 
  -6   0   8      147.89      119.30      7.81 o 
  -4   0   8       14.31       12.75      2.38 o 
  -2   0   8      805.18      701.50     23.76 o 
   0   0   8     4409.10     4563.97    101.60 o 
   2   0   8      109.92       96.40      7.71 o 
   4   0   8        9.67        3.96      1.77 o 
   6   0   8      511.68      420.61     14.69 o 
   8   0   8       18.19       24.49      9.68 o 
  -9   1   8        1.38        1.30      2.78 o 
  -7   1   8       41.00       25.37      3.02 o 
  -5   1   8       35.72       32.99      1.23 o 
  -3   1   8      761.09      702.44     21.17 o 
  -1   1   8     4773.37     4656.27    282.29 o 
   1   1   8      213.69      196.17      5.08 o 
   3   1   8      295.45      253.80      5.54 o 
   5   1   8        2.05        2.52      1.25 o 
   7   1   8      262.47      243.37      6.21 o 
   9   1   8        8.64       -1.47      3.31 o 
 -10   2   8       45.08       35.08      3.79 o 
  -8   2   8      143.41      148.16     15.14 o 
  -6   2   8       13.85       12.32      3.20 o 
  -4   2   8      452.80      423.73     21.57 o 
  -2   2   8        2.22        2.95      1.80 o 
   0   2   8     1027.85      951.54     38.61 o 
   2   2   8       60.37       55.46      2.14 o 
   4   2   8       33.28       30.79      1.57 o 
   6   2   8      485.83      440.01     15.97 o 
   8   2   8        3.67        7.56      3.18 o 
  -9   3   8        2.68        8.45      5.57 o 
  -7   3   8       44.43       56.06      5.11 o 
  -5   3   8      129.61      132.39      3.89 o 
  -3   3   8       27.01       29.39      1.37 o 
  -1   3   8     1550.03     1475.13     31.93 o 
   1   3   8      248.21      222.84      8.22 o 
   3   3   8       32.39       34.36      1.49 o 
   5   3   8        1.12       -0.61      1.49 o 
   7   3   8      200.81      186.24     12.67 o 
  -8   4   8       73.38      105.24     14.42 o 
  -6   4   8        1.46        3.09      2.47 o 
  -4   4   8       41.85       44.88      3.87 o 
  -2   4   8        7.65        7.36      2.16 o 
   0   4   8      416.57      399.08      8.40 o 
   2   4   8        1.67        1.75      2.44 o 
   4   4   8        7.41       10.86      1.72 o 
   6   4   8      187.61      199.80     15.60 o 
   8   4   8        1.58        8.05      7.73 o 
  -7   5   8       13.13       22.89      3.62 o 
  -5   5   8        1.45        3.70      1.99 o 
  -3   5   8       70.55       66.01      3.08 o 
  -1   5   8      374.58      341.19      9.11 o 
   1   5   8        3.05        3.97      1.95 o 
   3   5   8       19.16       15.79      2.14 o 
   5   5   8        0.60        3.25      3.93 o 
   7   5   8       40.06       30.46      5.07 o 
  -6   6   8        3.45        3.38      3.74 o 
  -4   6   8        1.17        2.61      5.49 o 
  -2   6   8        0.00       -3.37      2.57 o 
   0   6   8      143.55      137.13      5.71 o 
   2   6   8        3.16       -0.27      1.17 o 
   4   6   8        0.18        6.76      3.88 o 
   6   6   8       46.86       17.29      7.46 o 
  -5   7   8        1.06        2.00      4.49 o 
  -3   7   8        0.68        0.51      9.30 o 
  -1   7   8       48.75       34.05      7.78 o 
   1   7   8        0.28        2.99      3.08 o 
   3   7   8        0.66       -0.84      4.03 o 
  -2   8   8        0.78       -2.59      8.36 o 
   0   8   8        5.24       -2.88      4.60 o 
 -10   0   9       25.85       17.59      6.12 o 
  -8   0   9      275.36      198.73      7.53 o 
  -6   0   9       61.64       57.61      2.29 o 
  -4   0   9      470.68      419.59     10.25 o 
  -2   0   9     2666.92     2804.77     93.24 o 
   0   0   9     1578.30     1668.21     35.46 o 
   2   0   9       85.47       72.17      3.37 o 
   4   0   9       25.59       29.71      4.37 o 
   6   0   9      183.79      148.69      6.19 o 
   8   0   9        2.92       -1.67      7.36 o 
  -9   1   9       21.17       13.55      2.87 o 
  -7   1   9       94.86       65.45      2.22 o 
  -5   1   9       19.41       19.30      2.09 o 
  -3   1   9       30.49       36.71      1.09 o 
  -1   1   9     3978.77     4112.29    144.13 o 
   1   1   9       86.66       78.53      2.97 o 
   3   1   9        0.26       -0.18      2.15 o 
   5   1   9       98.76       83.15      2.29 o 
   7   1   9       12.89        5.65      2.06 o 
 -10   2   9        2.75        1.87      3.44 o 
  -8   2   9      494.48      465.14     34.61 o 
  -6   2   9        1.21        3.87      3.71 o 
  -4   2   9        5.06        7.12      2.15 o 
  -2   2   9        0.00        2.42      1.58 o 
   0   2   9      230.91      252.94      4.83 o 
   2   2   9       30.87       32.41      2.83 o 
   4   2   9       49.01       44.23      3.46 o 
   6   2   9      217.84      191.50      6.31 o 
   8   2   9       14.73       11.99      6.20 o 
  -9   3   9       62.02       48.96      8.40 o 
  -7   3   9      170.54      166.82     33.92 o 
  -5   3   9        0.00       -0.80      3.58 o 
  -3   3   9      116.81      116.39      3.79 o 
  -1   3   9      632.28      635.72     14.25 o 
   1   3   9        4.13        4.57      1.59 o 
   3   3   9       77.87       69.16      2.48 o 
   5   3   9      168.16      149.18     12.50 o 
   7   3   9        7.09        8.70      4.78 o 
  -8   4   9      156.58      176.17     33.72 o 
  -6   4   9        2.31        8.25      2.46 o 
  -4   4   9        4.10        6.01      1.50 o 
  -2   4   9      109.71      105.69      3.50 o 
   0   4   9      186.89      176.00      4.34 o 
   2   4   9        0.00        3.76      3.12 o 
   4   4   9        3.39        0.77      2.79 o 
   6   4   9      110.74       98.89      4.21 o 
  -7   5   9       18.04       21.94      6.32 o 
  -5   5   9        2.80       -3.34      2.23 o 
  -3   5   9       30.92       29.67      2.47 o 
  -1   5   9      539.26      486.99     19.61 o 
   1   5   9        8.61        7.17      2.46 o 
   3   5   9       11.47       15.90      2.28 o 
   5   5   9       18.62       12.03      5.22 o 
  -6   6   9        0.82        2.73      3.84 o 
  -4   6   9       14.64       12.86      3.03 o 
  -2   6   9       96.07       91.86      4.50 o 
   0   6   9       64.48       53.50      5.07 o 
   2   6   9        8.40       10.75      2.95 o 
   4   6   9        1.27        0.91      3.30 o 
  -5   7   9        0.29        2.69      4.86 o 
  -3   7   9        0.37        7.30      3.65 o 
  -1   7   9       61.41       49.15      7.09 o 
   1   7   9        0.42       -0.79      3.12 o 
   3   7   9        0.83       -4.29      4.16 o 
 -10   0  10        6.07       -8.18      5.84 o 
  -8   0  10      144.25      114.19      4.83 o 
  -6   0  10      245.46      226.22      7.02 o 
  -4   0  10       50.32       54.59      5.53 o 
  -2   0  10      602.67      568.74     12.43 o 
   0   0  10      548.62      537.33     14.14 o 
   2   0  10      151.75      145.05      5.52 o 
   4   0  10        0.00       -0.57      5.18 o 
   6   0  10       20.88       17.02      2.60 o 
   8   0  10        0.18        0.21      7.91 o 
  -9   1  10        0.04       -3.61      3.01 o 
  -7   1  10      217.87      197.59      6.88 o 
  -5   1  10       37.32       35.31      2.47 o 
  -3   1  10       31.09       38.41      1.28 o 
  -1   1  10      131.28      109.70      2.46 o 
   1   1  10       18.54       15.18      2.15 o 
   3   1  10      296.55      295.44      5.58 o 
   5   1  10       35.47       30.10      3.47 o 
   7   1  10        8.18        8.80      2.41 o 
 -10   2  10        1.66        4.35      5.01 o 
  -8   2  10       19.26       13.53      5.63 o 
  -6   2  10        3.73        2.81      1.79 o 
  -4   2  10      153.69      158.31      3.88 o 
  -2   2  10       80.73       85.30      3.45 o 
   0   2  10      466.24      460.85      8.65 o 
   2   2  10        7.90       10.84      1.61 o 
   4   2  10       98.41       95.78      5.20 o 
   6   2  10       15.80       11.69      2.19 o 
   8   2  10        0.94        1.30      3.28 o 
  -9   3  10        1.51       -0.36      4.68 o 
  -7   3  10       11.53        7.16      5.52 o 
  -5   3  10      105.93      113.70      6.30 o 
  -3   3  10        1.13        1.13      1.93 o 
  -1   3  10      263.59      279.90      5.16 o 
   1   3  10      192.07      177.87      5.54 o 
   3   3  10      205.28      196.61      6.90 o 
   5   3  10       15.75       16.37      2.22 o 
   7   3  10       26.38       25.88      3.10 o 
  -8   4  10       24.03       15.17      4.70 o 
  -6   4  10        6.61        5.71      3.35 o 
  -4   4  10       12.67       15.88      2.14 o 
  -2   4  10        1.37        5.98      1.70 o 
   0   4  10       10.81       16.16      1.83 o 
   2   4  10       13.10       13.40      2.49 o 
   4   4  10       17.70       13.95      2.91 o 
   6   4  10        0.17       -2.58      2.79 o 
  -7   5  10       73.35       90.29      7.13 o 
  -5   5  10        0.73       -0.83      2.17 o 
  -3   5  10       15.35       16.67      2.17 o 
  -1   5  10       17.85       13.17      2.30 o 
   1   5  10       15.15       16.88      3.08 o 
   3   5  10        9.86        6.23      4.43 o 
   5   5  10       18.44       24.19      3.63 o 
  -6   6  10        8.98        9.94      4.02 o 
  -4   6  10        7.31        6.37      2.99 o 
  -2   6  10        9.82       12.39      2.91 o 
   0   6  10        3.16        1.39      2.18 o 
   2   6  10        3.90       -4.10      2.73 o 
   4   6  10        0.00        7.21      6.30 o 
  -5   7  10        5.18       13.04      7.69 o 
  -3   7  10        1.93        1.16      6.05 o 
  -1   7  10       17.83       20.69      5.99 o 
   1   7  10        0.30        0.11      4.27 o 
   3   7  10        4.55        2.18     12.57 o 
 -10   0  11        1.28       -2.94      6.35 o 
  -8   0  11        5.64       10.07      2.92 o 
  -6   0  11      179.40      163.69      5.41 o 
  -4   0  11      626.42      612.15     15.68 o 
  -2   0  11       68.33       66.38      2.66 o 
   0   0  11       74.93       76.56      2.45 o 
   2   0  11      206.35      202.79      8.46 o 
   4   0  11        2.51        2.39      4.58 o 
   6   0  11       65.17       64.48      3.76 o 
   8   0  11       17.25        5.99      3.78 o 
  -9   1  11       15.83       20.14      2.61 o 
  -7   1  11        0.05       -2.87      2.11 o 
  -5   1  11      375.07      372.52      7.10 o 
  -3   1  11        0.97        3.97      0.76 o 
  -1   1  11       82.87       73.20      4.32 o 
   1   1  11        7.44       11.61      2.61 o 
   3   1  11        9.10        8.99      1.38 o 
   5   1  11        5.36        2.21      2.21 o 
   7   1  11       48.85       51.91      3.14 o 
 -10   2  11        8.45        2.05      4.62 o 
  -8   2  11        7.08        7.22      2.59 o 
  -6   2  11        0.73       -2.68      2.05 o 
  -4   2  11        8.64        9.15      4.44 o 
  -2   2  11        1.25        6.88      3.07 o 
   0   2  11      488.07      470.74     11.50 o 
   2   2  11      129.98      125.19      5.22 o 
   4   2  11        2.20       -0.07      1.33 o 
   6   2  11        0.25       -1.58      2.49 o 
   8   2  11        1.58        2.63      3.39 o 
  -9   3  11       21.75       14.40      5.19 o 
  -7   3  11       13.41        7.69      2.32 o 
  -5   3  11        2.39       -2.39      2.34 o 
  -3   3  11       41.43       39.85      1.53 o 
  -1   3  11      211.27      206.67      4.31 o 
   1   3  11      362.84      340.06     10.40 o 
   3   3  11       22.37       15.63      1.58 o 
   5   3  11        0.92        2.71      3.59 o 
   7   3  11        0.04        7.32      3.97 o 
  -8   4  11        0.13        0.14      4.35 o 
  -6   4  11        6.77        5.05      3.85 o 
  -4   4  11       12.39       12.90      1.76 o 
  -2   4  11       24.62       15.81      2.41 o 
   0   4  11       45.67       51.48      2.09 o 
   2   4  11        0.16       -2.74      1.83 o 
   4   4  11        0.05       -2.89      3.49 o 
   6   4  11        2.98        4.08      3.41 o 
  -7   5  11        0.75       -0.40      0.96 o 
  -5   5  11       77.14       79.69      9.61 o 
  -3   5  11       25.06       28.92      6.32 o 
  -1   5  11        0.03       -7.58      5.05 o 
   1   5  11       20.18       14.68      2.36 o 
   3   5  11       32.02       29.10      2.78 o 
   5   5  11        8.76       -0.38      9.67 o 
  -6   6  11       20.56       20.49      4.33 o 
  -4   6  11        9.82        8.99      3.01 o 
  -2   6  11        1.14       -2.79      2.85 o 
   0   6  11        1.56        2.26      4.87 o 
   2   6  11       18.94        8.91      3.14 o 
   4   6  11        0.00       -2.55     13.80 o 
  -3   7  11        1.16       -3.35      8.30 o 
  -1   7  11        0.85       -0.98      3.77 o 
   1   7  11        8.54        6.54      3.77 o 
  -8   0  12       65.44       56.45      4.05 o 
  -6   0  12        1.88        2.51      1.76 o 
  -4   0  12     1661.88     1633.00     40.12 o 
  -2   0  12      136.70      150.00      4.90 o 
   0   0  12       28.80       33.55      2.38 o 
   2   0  12      733.62      721.72     32.57 o 
   4   0  12      132.04      142.98      5.02 o 
   6   0  12       17.27       14.85      7.49 o 
   8   0  12       51.46       70.61      9.32 o 
  -9   1  12       22.33       25.23      2.90 o 
  -7   1  12       37.04       29.40      4.29 o 
  -5   1  12      616.00      617.95     21.28 o 
  -3   1  12       58.65       63.94      1.40 o 
  -1   1  12       17.70       17.25      1.35 o 
   1   1  12        4.95        7.86      5.12 o 
   3   1  12      748.55      731.73     15.93 o 
   5   1  12       73.41       75.75      3.58 o 
   7   1  12       10.04        8.72      3.19 o 
 -10   2  12        3.71       -1.79      4.86 o 
  -8   2  12        0.08        3.76      3.09 o 
  -6   2  12        1.29        4.69      4.13 o 
  -4   2  12      255.95      242.46      8.13 o 
  -2   2  12      311.90      309.84      6.09 o 
   0   2  12       32.60       34.75      1.93 o 
   2   2  12     1886.25     1911.90     44.42 o 
   4   2  12       21.56       16.59      1.55 o 
   6   2  12       15.21       18.50      2.18 o 
  -9   3  12        0.03        5.60      4.58 o 
  -7   3  12        4.60        5.41      2.84 o 
  -5   3  12      151.65      145.17     17.43 o 
  -3   3  12       71.22       82.22      3.96 o 
  -1   3  12       38.79       50.09      4.30 o 
   1   3  12      164.43      153.15      4.08 o 
   3   3  12     1200.90     1221.44     59.04 o 
   5   3  12        2.40       -0.70      1.83 o 
   7   3  12        0.05       -4.58      4.48 o 
  -8   4  12        5.66        3.69      5.59 o 
  -6   4  12        0.97        7.66      2.30 o 
  -4   4  12      231.25      223.68     11.98 o 
  -2   4  12        6.68        4.73      1.98 o 
   0   4  12        0.42        4.51      3.72 o 
   2   4  12      544.68      544.92     18.79 o 
   4   4  12        0.12       -3.67      2.45 o 
   6   4  12        3.68       -4.81      3.39 o 
  -7   5  12       16.60       18.43      4.78 o 
  -5   5  12      148.44      161.40      7.58 o 
  -3   5  12       70.21       69.46      3.61 o 
  -1   5  12       16.69       18.24      4.61 o 
   1   5  12        0.64        9.52      2.26 o 
   3   5  12       87.84       73.32      7.23 o 
   5   5  12       20.73       28.46      5.31 o 
  -6   6  12        1.79        6.93      3.92 o 
  -4   6  12      153.92      155.71      8.06 o 
  -2   6  12        1.11        0.15      3.93 o 
   0   6  12        2.65        3.85      3.58 o 
   2   6  12       86.65       76.42      4.71 o 
   4   6  12        0.74        4.54      7.77 o 
  -3   7  12        0.07       10.15      5.08 o 
  -1   7  12        4.15        5.24      3.61 o 
   1   7  12        9.31       14.14      4.46 o 
  -8   0  13      150.32      133.67      6.75 o 
  -6   0  13      147.42      123.84      5.63 o 
  -4   0  13      917.77      863.31     19.64 o 
  -2   0  13       72.27       81.15      3.68 o 
   0   0  13      207.29      182.56      7.82 o 
   2   0  13     1921.62     1979.08    125.08 o 
   4   0  13       10.16        4.65      6.11 o 
   6   0  13      236.57      267.98      9.75 o 
  -9   1  13       24.98       19.44      4.42 o 
  -7   1  13        2.92       -0.81      2.96 o 
  -5   1  13     1618.04     1636.91     30.25 o 
  -3   1  13      101.94       99.61      1.94 o 
  -1   1  13      371.55      337.01      6.59 o 
   1   1  13        1.39        3.89      1.93 o 
   3   1  13     1051.76     1075.26     21.76 o 
   5   1  13        4.08        4.18      2.57 o 
   7   1  13        4.14        2.73      2.61 o 
  -8   2  13       14.81       17.92      4.24 o 
  -6   2  13        0.46        0.36      2.80 o 
  -4   2  13      797.21      773.25     30.80 o 
  -2   2  13      210.66      204.82      5.85 o 
   0   2  13      113.36      117.49      7.21 o 
   2   2  13     1289.66     1293.14     33.37 o 
   4   2  13       92.57      101.14      4.01 o 
   6   2  13       26.77       25.92      2.44 o 
  -9   3  13        2.37       -1.94      4.71 o 
  -7   3  13       37.22       46.38      4.32 o 
  -5   3  13      769.02      777.06     18.04 o 
  -3   3  13       16.37       13.48      1.38 o 
  -1   3  13      786.20      755.86     21.61 o 
   1   3  13       81.69       67.75      3.22 o 
   3   3  13      281.59      288.08      6.76 o 
   5   3  13       41.58       36.84      2.81 o 
  -8   4  13       13.73       14.95      6.23 o 
  -6   4  13       32.57       35.49      3.62 o 
  -4   4  13      451.24      476.94     13.31 o 
  -2   4  13       11.68       11.86      1.65 o 
   0   4  13        0.07        0.77      2.60 o 
   2   4  13      534.83      537.10     26.51 o 
   4   4  13        2.60        0.77      3.22 o 
   6   4  13       24.70       28.43      7.47 o 
  -7   5  13        3.52       10.84      5.00 o 
  -5   5  13      386.77      391.98     11.11 o 
  -3   5  13        2.76        3.20      2.63 o 
  -1   5  13        0.10       -0.09      9.39 o 
   1   5  13        2.58       -0.81      2.26 o 
   3   5  13      270.88      308.97     13.92 o 
   5   5  13        9.97        9.21      8.24 o 
  -6   6  13       18.17       35.08      7.17 o 
  -4   6  13      106.07      108.88      5.43 o 
  -2   6  13        4.48        5.34      3.12 o 
   0   6  13        2.28        7.20      3.87 o 
   2   6  13      203.10      204.60     10.38 o 
  -3   7  13        3.76        7.57      7.81 o 
  -1   7  13       14.37       14.02      4.96 o 
 -10   0  14        0.63       -9.11      6.07 o 
  -8   0  14        5.31       10.14      3.12 o 
  -6   0  14       46.26       51.14      6.81 o 
  -4   0  14      217.72      192.00      5.38 o 
  -2   0  14        3.62        5.76      3.15 o 
   0   0  14        0.38        5.36      6.22 o 
   2   0  14      958.05      988.63     45.25 o 
   4   0  14       78.75       83.46      5.09 o 
   6   0  14       36.56       36.10      4.16 o 
  -9   1  14        8.37        7.07      4.45 o 
  -7   1  14      119.10      130.49      4.28 o 
  -5   1  14      714.42      701.62     14.82 o 
  -3   1  14       46.17       43.91      1.82 o 
  -1   1  14       38.39       43.74      8.91 o 
   1   1  14        7.06        8.16      2.43 o 
   3   1  14      132.06      144.16      4.35 o 
   5   1  14       18.99       19.41      4.29 o 
   7   1  14       42.66       48.05      3.66 o 
  -8   2  14        8.87        8.70      5.58 o 
  -6   2  14       20.01       13.00      1.55 o 
  -4   2  14      530.30      505.23     14.84 o 
  -2   2  14        4.70       10.72      2.42 o 
   0   2  14      403.01      389.09     13.07 o 
   2   2  14      172.41      176.11      4.49 o 
   4   2  14       26.43       31.78      2.63 o 
   6   2  14        5.89        2.42      2.69 o 
  -9   3  14        3.22        8.33      4.58 o 
  -7   3  14       17.57       11.04      3.57 o 
  -5   3  14      683.54      723.53     25.90 o 
  -3   3  14        7.38       13.90      3.68 o 
  -1   3  14       42.03       34.80      1.68 o 
   1   3  14      101.90      115.01      5.29 o 
   3   3  14       34.65       32.63      2.70 o 
   5   3  14        1.77        2.05      2.73 o 
  -8   4  14        3.52        6.96      7.25 o 
  -6   4  14        1.21        2.64      2.91 o 
  -4   4  14      114.71      128.02      4.60 o 
  -2   4  14        7.00       -1.17      1.80 o 
   0   4  14       43.91       43.30      5.50 o 
   2   4  14      190.01      213.78     21.51 o 
   4   4  14       10.84       15.92      3.54 o 
  -7   5  14       20.54       10.57      6.32 o 
  -5   5  14       85.19       78.55      4.32 o 
  -3   5  14       10.62       10.75      8.43 o 
  -1   5  14       11.04       12.04      3.07 o 
   1   5  14       47.13       50.00      7.28 o 
   3   5  14       43.93       42.61      4.66 o 
  -4   6  14       36.19       39.81      4.93 o 
  -2   6  14        0.34        2.00      3.71 o 
   0   6  14        0.00       -3.75      3.83 o 
   2   6  14       76.64       54.16      5.55 o 
  -8   0  15        0.73        2.18      3.40 o 
  -6   0  15        1.13       -2.93      4.25 o 
  -4   0  15       16.22       10.12      1.71 o 
  -2   0  15        3.79        8.14      3.50 o 
   0   0  15        9.00        6.41      3.20 o 
   2   0  15      216.61      217.87      5.65 o 
   4   0  15       51.54       58.87      8.11 o 
   6   0  15        1.82        0.32      3.64 o 
  -9   1  15       13.11       15.67      4.21 o 
  -7   1  15        5.25        7.09      2.60 o 
  -5   1  15       13.38       11.59      1.56 o 
  -3   1  15       33.94       24.85      2.84 o 
  -1   1  15        6.79        3.09      6.95 o 
   1   1  15       12.27       11.32      2.18 o 
   3   1  15      129.51      148.45      9.61 o 
   5   1  15        6.92        5.97      3.82 o 
  -8   2  15        2.60       -0.23      4.07 o 
  -6   2  15       10.96       14.29      2.63 o 
  -4   2  15       37.35       29.23      3.16 o 
  -2   2  15       85.59       76.44      2.82 o 
   0   2  15        3.76        3.62      3.17 o 
   2   2  15        2.96        1.70      1.79 o 
   4   2  15        0.15        1.83      2.53 o 
   6   2  15        0.25       -4.33      2.89 o 
  -7   3  15        4.54       -5.21      3.66 o 
  -5   3  15        1.24       -0.54      2.00 o 
  -3   3  15      112.96      104.58      5.85 o 
  -1   3  15        2.99        0.67      4.93 o 
   1   3  15       30.78       27.06      3.27 o 
   3   3  15        0.59       -3.74      3.00 o 
   5   3  15        9.33        1.88      2.95 o 
  -8   4  15        0.39       -0.90      4.89 o 
  -6   4  15        3.47        3.65      3.14 o 
  -4   4  15        0.32       -2.94      5.28 o 
  -2   4  15        1.33       -3.42      5.77 o 
   0   4  15        0.24        7.08      3.39 o 
   2   4  15        4.75        3.76      5.36 o 
   4   4  15        7.06       -2.15      3.92 o 
  -7   5  15        3.97       -6.67      7.84 o 
  -5   5  15       12.73        6.00      3.24 o 
  -3   5  15        0.01        2.00      3.83 o 
  -1   5  15        1.73       -5.34      3.56 o 
   1   5  15       11.73       15.20      4.71 o 
   3   5  15       46.49       56.85      5.40 o 
  -4   6  15        1.10       16.44      4.75 o 
  -2   6  15        0.10       -1.24      3.35 o 
   0   6  15        2.66        6.49      4.20 o 
   2   6  15        5.08       14.50      6.50 o 
  -8   0  16       22.50       25.15      4.23 o 
  -6   0  16       17.35       16.67      3.70 o 
  -4   0  16        1.46       -2.77      3.47 o 
  -2   0  16        1.95        5.76      3.57 o 
   0   0  16        0.43       13.48      6.45 o 
   2   0  16        3.45        8.93      3.02 o 
   4   0  16      151.64      176.28     14.13 o 
   6   0  16       21.10       27.43      4.23 o 
  -9   1  16        0.34       -6.09      4.37 o 
  -7   1  16        7.00       10.65      3.71 o 
  -5   1  16       55.31       57.46      2.74 o 
  -3   1  16       44.17       44.39      3.40 o 
  -1   1  16        2.47        6.66      5.11 o 
   1   1  16        1.32        2.13      1.22 o 
   3   1  16        3.00       -0.49      3.16 o 
   5   1  16       78.60      100.26      4.56 o 
  -8   2  16        4.50        3.26      4.07 o 
  -6   2  16       32.92       38.43      3.04 o 
  -4   2  16        2.45       -1.86      4.08 o 
  -2   2  16       79.26       70.06      2.54 o 
   0   2  16       33.55       33.13      2.09 o 
   2   2  16       33.23       36.26      2.13 o 
   4   2  16        8.95        6.33      2.41 o 
  -7   3  16        0.40        3.18      4.27 o 
  -5   3  16       17.03       17.01      3.31 o 
  -3   3  16       66.64       71.71      4.61 o 
  -1   3  16       52.50       49.86      4.94 o 
   1   3  16        1.72        1.00      3.24 o 
   3   3  16       11.47       17.28      3.52 o 
   5   3  16       13.72       13.18      3.55 o 
  -6   4  16        3.47        1.75      3.14 o 
  -4   4  16        0.23        1.99      2.58 o 
  -2   4  16       13.42       17.87      2.67 o 
   0   4  16        0.33        7.78      3.29 o 
   2   4  16        6.38        7.67      3.47 o 
   4   4  16       17.63       25.44      4.90 o 
  -5   5  16        2.18        9.49      4.41 o 
  -3   5  16        0.18        4.22      4.19 o 
  -1   5  16        0.04        1.80      5.94 o 
   1   5  16        2.55        4.16      3.90 o 
   3   5  16        3.68       -0.31      6.13 o 
  -4   6  16        0.50        0.42      6.67 o 
  -2   6  16        3.68       -0.96      7.45 o 
   0   6  16        0.37        0.23      6.84 o 
  -8   0  17       30.58       37.13      5.45 o 
  -6   0  17        1.69       -3.27      8.25 o 
  -4   0  17        0.09       -1.16      2.11 o 
  -2   0  17       70.97       48.22      5.37 o 
   0   0  17       64.56       64.43      3.54 o 
   2   0  17       36.06       47.28      3.69 o 
   4   0  17        7.89       14.25      3.28 o 
  -9   1  17        4.41        0.29      4.81 o 
  -7   1  17       20.42       22.54      2.54 o 
  -5   1  17        3.64        3.09      2.23 o 
  -3   1  17        3.29        3.37      3.16 o 
  -1   1  17      108.21       89.99      4.70 o 
   1   1  17       12.47       22.11      4.40 o 
   3   1  17        0.02       -3.63      2.42 o 
   5   1  17       16.04       19.15      3.57 o 
  -8   2  17       29.00       32.13      7.69 o 
  -6   2  17        7.71        7.79      6.20 o 
  -4   2  17        1.44       -0.79      3.70 o 
  -2   2  17       33.04       25.48      8.81 o 
   0   2  17        3.03        8.90      5.62 o 
   2   2  17        6.18       14.49      2.68 o 
   4   2  17        0.22        4.85      2.88 o 
  -7   3  17       13.98       18.10      4.53 o 
  -5   3  17        4.65        4.03      2.90 o 
  -3   3  17        0.64       -0.16      4.47 o 
  -1   3  17       32.93       28.65      2.79 o 
   1   3  17        0.02       13.74      3.46 o 
   3   3  17        0.47       -0.43      6.82 o 
  -6   4  17        0.21        0.58      4.25 o 
  -4   4  17        0.05       -3.16      2.85 o 
  -2   4  17       25.53       23.06      4.22 o 
   0   4  17       14.27       14.62      3.85 o 
   2   4  17        9.70        6.48      8.82 o 
  -5   5  17        0.01       -1.60      3.52 o 
  -3   5  17        0.63       -3.17      5.47 o 
  -1   5  17       43.26       36.13      3.86 o 
   1   5  17        8.42       15.33      6.91 o 
  -2   6  17       13.03        9.89      7.20 o 
  -8   0  18       21.20       26.59      6.02 o 
  -6   0  18        0.19       -0.23      4.09 o 
  -4   0  18       17.59       18.43      2.82 o 
  -2   0  18      142.45      126.67      9.85 o 
   0   0  18       59.51       59.56      5.85 o 
   2   0  18       12.72       19.43      3.26 o 
   4   0  18        8.40       12.46      3.75 o 
  -7   1  18        5.59        5.60      2.93 o 
  -5   1  18       10.36        8.19      2.54 o 
  -3   1  18        3.92        0.58      5.98 o 
  -1   1  18       70.02       49.44      4.09 o 
   1   1  18       17.32       14.60      2.34 o 
   3   1  18        0.23       -4.80      4.38 o 
   5   1  18       21.27       25.18      3.84 o 
  -8   2  18       16.89       17.30      4.45 o 
  -6   2  18        0.05        2.80      2.84 o 
  -4   2  18        8.93        4.49      3.32 o 
  -2   2  18      107.65       85.30      8.87 o 
   0   2  18       25.53       43.74      8.26 o 
   2   2  18       29.95       46.40      5.29 o 
   4   2  18        2.22        7.10      3.04 o 
  -7   3  18        1.52       -1.68      4.58 o 
  -5   3  18        6.84        8.21      7.49 o 
  -3   3  18        0.37        2.67      8.25 o 
  -1   3  18       40.25       33.96      5.53 o 
   1   3  18        3.79        1.25      6.07 o 
   3   3  18        0.19        3.66      4.35 o 
  -6   4  18        0.04       -1.06      6.42 o 
  -4   4  18        0.56       -0.67      3.68 o 
  -2   4  18       48.24       43.81      4.60 o 
   0   4  18       10.22       10.58      5.55 o 
   2   4  18        2.92        0.26      4.21 o 
  -3   5  18        0.19        2.52     12.33 o 
  -1   5  18       14.01       12.60      3.56 o 
   1   5  18        3.21        4.59      4.62 o 
  -8   0  19        0.42        1.38      5.36 o 
  -6   0  19        4.43        1.17      4.94 o 
  -4   0  19        0.13       -0.42      4.66 o 
  -2   0  19       33.73       44.54      5.55 o 
   0   0  19        9.61        0.38      4.43 o 
   2   0  19       32.42       31.47      5.89 o 
   4   0  19        2.03        8.23      6.96 o 
  -7   1  19       18.85       26.51      4.18 o 
  -5   1  19       47.43       69.08      5.01 o 
  -3   1  19        2.96        1.63      3.14 o 
  -1   1  19        2.53        4.21      5.21 o 
   1   1  19        5.95        1.96      3.48 o 
   3   1  19        0.07        1.93      5.52 o 
  -6   2  19        4.46        2.75      3.03 o 
  -4   2  19        1.39       -5.04      3.46 o 
  -2   2  19        6.04        5.42      3.52 o 
   0   2  19        9.19        8.25      9.14 o 
   2   2  19       21.50       42.96     12.01 o 
   4   2  19        2.07       -8.94      5.96 o 
  -7   3  19        5.19        3.18      4.83 o 
  -5   3  19       16.40       18.33      5.38 o 
  -3   3  19        7.87       22.96      9.62 o 
  -1   3  19        0.00        7.07      3.69 o 
   1   3  19        5.01        7.26      3.95 o 
   3   3  19        0.06       -3.62      5.75 o 
  -4   4  19        0.78        0.48      6.92 o 
  -2   4  19        2.34       -3.39      6.65 o 
   0   4  19        2.64       -4.55      4.11 o 
   2   4  19        9.71       14.39      6.36 o 
  -3   5  19        0.00        0.74      5.94 o 
  -1   5  19        0.30       -6.56      4.37 o 
  -6   0  20        0.70        1.54      5.21 o 
  -4   0  20        0.08       -7.60      5.07 o 
  -2   0  20        0.19       -3.77      4.67 o 
   0   0  20        2.14       -2.81      4.62 o 
   2   0  20       40.94       68.66      8.58 o 
  -7   1  20        3.25        4.01      3.99 o 
  -5   1  20        1.67       -2.65      4.49 o 
  -3   1  20        0.39       -0.39      8.01 o 
  -1   1  20        4.22        9.31      4.61 o 
   1   1  20        5.70       14.60      3.89 o 
   3   1  20        0.91        6.92      5.11 o 
  -6   2  20        2.90       -5.74      3.86 o 
  -4   2  20        0.58        8.90      3.64 o 
  -2   2  20        8.76       17.18      8.66 o 
   0   2  20       18.64       25.83      7.26 o 
   2   2  20       26.65       58.25     16.37 o 
  -5   3  20        3.97        3.99      4.30 o 
  -3   3  20        5.01        4.31      3.87 o 
  -1   3  20       21.28       36.84      4.86 o 
   1   3  20        0.31        1.65      4.32 o 
  -4   4  20        0.00       20.65      6.69 o 
  -2   4  20        4.38       11.95      4.64 o 
   0   4  20        4.77       13.29      4.70 o 
  -6   0  21       74.26      108.50     10.18 o 
  -4   0  21        0.20        3.30      5.65 o 
  -2   0  21       20.15       27.28      6.02 o 
   0   0  21        9.16       25.85      6.08 o 
   2   0  21       46.62       67.34      9.58 o 
  -7   1  21        0.04        1.76      7.09 o 
  -5   1  21       54.67       95.03      6.41 o 
  -3   1  21        2.16       12.98      3.93 o 
  -1   1  21        1.58        0.57      3.68 o 
   1   1  21       33.43       56.85      5.51 o 
  -6   2  21       21.02       16.30      8.14 o 
  -4   2  21        8.52       13.15      5.72 o 
  -2   2  21       12.88       22.36      6.88 o 
   0   2  21        2.51        7.76      5.16 o 
   2   2  21       80.69      122.93     13.59 o 
  -5   3  21       10.05       13.41      6.84 o 
  -3   3  21        4.00        6.22      6.70 o 
  -1   3  21       10.60       20.94      4.55 o 
   1   3  21       62.02       95.83     12.14 o 
  -2   4  21        6.74       14.72      6.55 o 
  -6   0  22       33.92       56.89      7.70 o 
  -4   0  22        0.01       -2.72      5.65 o 
  -2   0  22        0.63       -1.96      5.42 o 
   0   0  22        0.02        0.16      5.98 o 
  -5   1  22       52.30       77.62      6.35 o 
  -3   1  22        0.00       -3.10      5.46 o 
  -1   1  22        2.63       -2.83      4.04 o 
   1   1  22       51.60       97.69     10.09 o 
  -4   2  22       17.88       25.15      4.71 o 
  -2   2  22       10.89       28.47      4.55 o 
   0   2  22        0.14       -3.47      4.37 o 
  -3   3  22       11.24       25.18      6.74 o 
  -4   0  23        0.21        1.54      6.11 o 
  -2   0  23        0.49        0.85      5.83 o 
  -3   1  23        4.78        6.62      4.34 o 
                                                 
